# Supplementary material for: Bucket Fuser: Statistical Signal Extraction for 1D 1H NMR Metabolomic Data
Source: Metabolites. 2022 Aug 29;12(9):812. doi: 10.3390/metabo12090812 (PMC9501206; doi:10.3390/metabo12090812)
Supplement: Supplementary file 1 [file metabolites-12-00812-s001.zip]

Archive with 2 entries (2 files):
- supplement.pdf
- Supplementary_File_1.zip
